# Supplementary material for: Are Healthcare Workers at an Increased Risk for Obstructive Respiratory Diseases Due to Cleaning and Disinfection Agents? A Systematic Review and Meta-Analysis
Source: Int J Environ Res Public Health. 2021 May 13;18(10):5159. doi: 10.3390/ijerph18105159 (PMC8152277; doi:10.3390/ijerph18105159)
Supplement: Supplementary file 1 [file ijerph-18-05159-s001.zip]

Archive with 4 entries (4 files):
- __MACOSX/._Supplementary Figures.docx
- __MACOSX/._Supplementary Tables.docx
- Supplementary Figures.pdf
- Supplementary Tables.pdf
